# Supplementary material for: An algorithm for drug retrieval based on robot-grasping detection constraints and DDPG autonomous learning
Source: PLoS One. 2025 Dec 29;20(12):e0335675. doi: 10.1371/journal.pone.0335675 (PMC12747349; doi:10.1371/journal.pone.0335675)
Supplement: S1 Table — (XLSX) [file pone.0335675.s001.xlsx]

## Sheet: Sheet1
0	0	0	0	0
200	0	0	0	0
400	0	0	0	0
600	0	0	0	0
800	0.11	0.13	0.1	0.2
1000	0.12	0.15	0.16	0.26
1200	0.12	0.17	0.21	0.32
1400	0.15	0.18	0.27	0.37
1600	0.19	0.23	0.3	0.45
1800	0.24	0.26	0.32	0.53
2000	0.25	0.28	0.33	0.55
2200	0.27	0.27	0.35	0.57
2400	0.28	0.27	0.37	0.58
2600	0.31	0.29	0.39	0.61
2800	0.33	0.3	0.43	0.63
3000	0.34	0.35	0.45	0.64
3200	0.37	0.36	0.46	0.67
3400	0.38	0.38	0.48	0.68
3600	0.37	0.4	0.47	0.7
3800	0.37	0.42	0.5	0.71
4000	0.41	0.44	0.54	0.73
4200	0.43	0.46	0.57	0.75
4400	0.42	0.47	0.59	0.72
4600	0.45	0.49	0.58	0.75
4800	0.45	0.49	0.6	0.75
5000	0.47	0.51	0.63	0.77
5200	0.49	0.51	0.62	0.79
5400	0.48	0.53	0.64	0.8
5600	0.48	0.56	0.66	0.82
5800	0.52	0.57	0.68	0.81
6000	0.56	0.58	0.7	0.83
6200	0.53	0.58	0.71	0.85
6400	0.55	0.61	0.72	0.84
6600	0.54	0.64	0.73	0.86
6800	0.56	0.63	0.74	0.87
7000	0.57	0.67	0.76	0.88
7200	0.59	0.69	0.78	0.89
7400	0.55	0.72	0.79	0.9
7600	0.58	0.73	0.8	0.92
7800	0.57	0.71	0.82	0.91
8000	0.62	0.75	0.83	0.93
8200	0.63	0.78	0.82	0.92
8400	0.67	0.79	0.84	0.92
8600	0.68	0.78	0.85	0.91
8800	0.69	0.78	0.85	0.92
9000	0.69	0.79	0.86	0.94
9200	0.68	0.77	0.87	0.93
9400	0.68	0.75	0.86	0.95
9600	0.69	0.78	0.85	0.93
9800	0.68	0.79	0.87	0.92
10000	0.73	0.8	0.86	0.92
10200	0.72	0.81	0.86	0.93
10400	0.71	0.82	0.87	0.95
10600	0.72	0.83	0.86	0.96
10800	0.74	0.82	0.88	0.97
11000	0.73	0.84	0.87	0.96
11200	0.74	0.83	0.85	0.95
11400	0.75	0.84	0.86	0.94
11600	0.75	0.83	0.85	0.96
11800	0.76	0.85	0.85	0.98
12000	0.78	0.86	0.86	0.98
12200	0.76	0.88	0.87	0.95
12400	0.79	0.87	0.88	0.96
12600	0.79	0.87	0.87	0.95
12800	0.8	0.88	0.88	0.97
13000	0.81	0.89	0.89	0.98
13200	0.83	0.87	0.88	0.96
13400	0.85	0.88	0.89	0.95
13600	0.85	0.87	0.89	0.94
13800	0.87	0.88	0.9	0.97
14000	0.85	0.89	0.9	0.98
14200	0.83	0.88	0.91	0.99
14400	0.85	0.87	0.92	0.98
14600	0.84	0.88	0.92	0.96
14800	0.83	0.86	0.93	0.97
15000	0.82	0.87	0.92	0.95
15200	0.84	0.88	0.93	0.94
15400	0.86	0.87	0.92	0.96
15600	0.85	0.88	0.94	0.98
15800	0.86	0.89	0.93	0.96
16000	0.87	0.88	0.93	0.95
16200	0.86	0.89	0.93	0.98
16400	0.87	0.87	0.91	0.99
16600	0.86	0.88	0.94	0.97
16800	0.85	0.89	0.93	0.96
17000	0.84	0.87	0.93	0.97
17200	0.86	0.85	0.92	0.95
17400	0.83	0.88	0.9	0.95
17600	0.84	0.86	0.92	0.97
17800	0.86	0.87	0.91	0.96
18000	0.84	0.86	0.91	0.99
18200	0.83	0.86	0.92	0.98
18400	0.85	0.88	0.9	0.95
18600	0.87	0.86	0.91	0.97
18800	0.87	0.87	0.92	0.98
19000	0.85	0.88	0.9	0.97
19200	0.86	0.89	0.9	0.95
19400	0.86	0.88	0.93	0.96
19600	0.83	0.88	0.95	0.98
19800	0.86	0.87	0.94	0.99
20000	0.87	0.89	0.95	0.97
