# Supplementary material for: An algorithm for drug retrieval based on robot-grasping detection constraints and DDPG autonomous learning
Source: PLoS One. 2025 Dec 29;20(12):e0335675. doi: 10.1371/journal.pone.0335675 (PMC12747349; doi:10.1371/journal.pone.0335675)
Supplement: S1 Grasp — (TXT) [file pone.0335675.s002.txt]

import torch
import torch.nn as nn
import torch.optim as optim
import torch.nn.functional as F
import numpy as np
import gym
from gym import spaces
import random
from collections import deque, namedtuple
import matplotlib.pyplot as plt


SEED = 1234
random.seed(SEED)
np.random.seed(SEED)
torch.manual_seed(SEED)


class GraspingEnv(gym.Env):
       metadata = {'render.modes': ['human']}
    
    def __init__(self):
        super(GraspingEnv, self).__init__()
        
              self.observation_space = spaces.Box(
            low=np.array([0, 0, 0, 0, 0]),
            high=np.array([1, 1, 1, 1, np.pi]),
            dtype=np.float32
        )
               self.action_space = spaces.Box(
            low=np.array([-0.1, -0.1, -0.1, 0]),
            high=np.array([0.1, 0.1, 0.1, 1]),
            dtype=np.float32
        )
        
        self.reset()
        
    def reset(self):
             self.object_pos = np.random.rand(2)
        self.arm_pos = np.random.rand(2)     
        self.arm_angle = np.random.rand() * np.pi 
        
       
        self.state = np.concatenate([self.object_pos, self.arm_pos, [self.arm_angle]])
        self.done = False
        return self.state
    
    def step(self, action):
       
        dx, dy, d_angle, grasp_force = action
        
    
        self.arm_pos[0] = np.clip(self.arm_pos[0] + dx, 0, 1)
        self.arm_pos[1] = np.clip(self.arm_pos[1] + dy, 0, 1)
        self.arm_angle = np.clip(self.arm_angle + d_angle, 0, np.pi)
        
      
        self.state = np.concatenate([self.object_pos, self.arm_pos, [self.arm_angle]])
        
        
        distance = np.linalg.norm(self.arm_pos - self.object_pos)
        angle_diff = abs(self.arm_angle - np.pi/2)  
        
     
        distance_reward = max(0, 1.0 - 5.0 * distance)
        
        
        angle_reward = max(0, 1.0 - 2.0 * angle_diff)
        
      
        grasp_reward = 0
        if distance < 0.1 and angle_diff < 0.2:  
            grasp_reward = grasp_force * 2.0  
            if grasp_force > 0.5:  
                self.done = True  
        
        
        reward = distance_reward + angle_reward + grasp_reward
        
        
        self.step_count += 1
        if self.step_count > 100:
            self.done = True
        
        return self.state, reward, self.done, {}
    
    def render(self, mode='human'):
        
        plt.clf()
        plt.xlim(0, 1)
        plt.ylim(0, 1)
        
        
        plt.scatter(self.object_pos[0], self.object_pos[1], c='red', s=100, label='Object')
        
        
        plt.scatter(self.arm_pos[0], self.arm_pos[1], c='blue', s=50, label='Arm')
        
        
        arm_dx = 0.1 * np.cos(self.arm_angle)
        arm_dy = 0.1 * np.sin(self.arm_angle)
        plt.arrow(self.arm_pos[0], self.arm_pos[1], arm_dx, arm_dy, head_width=0.03, fc='blue', ec='blue')
        
        plt.legend()
        plt.pause(0.01)


class AdaptiveNoise:
    def __init__(self, action_dim, initial_scale=0.1, scale_decay=0.999, min_scale=0.01):
        self.action_dim = action_dim
        self.scale = initial_scale  
        self.scale_decay = scale_decay  
        self.min_scale = min_scale  
        
        
        self.mu = 0
        self.theta = 0.15
        self.sigma = 0.2
        self.state = np.ones(self.action_dim) * self.mu
        
    def reset(self):
        self.state = np.ones(self.action_dim) * self.mu
        
    def sample(self):
       
        x = self.state
        dx = self.theta * (self.mu - x) + self.sigma * np.random.randn(len(x))
        self.state = x + dx
        
       
        noise = self.scale * self.state
        self.scale = max(self.min_scale, self.scale * self.scale_decay)
        
        return noise


class Actor(nn.Module):
    def __init__(self, state_dim, action_dim, action_limit):
        super(Actor, self).__init__()
        self.action_limit = action_limit
        
      
        self.fc1 = nn.Linear(state_dim, 64)
        self.fc2 = nn.Linear(64, 64)
        self.fc3 = nn.Linear(64, action_dim)
        
       
        nn.init.kaiming_normal_(self.fc1.weight)
        nn.init.kaiming_normal_(self.fc2.weight)
        nn.init.uniform_(self.fc3.weight, -3e-3, 3e-3)
        
    def forward(self, state):
        x = F.relu(self.fc1(state))
        x = F.relu(self.fc2(x))
        
        action = torch.tanh(self.fc3(x)) * self.action_limit
        return action


class Critic(nn.Module):
    def __init__(self, state_dim, action_dim):
        super(Critic, self).__init__()
        
       
        self.fc1 = nn.Linear(state_dim, 64)
        self.fc2 = nn.Linear(64 + action_dim, 64)
        self.fc3 = nn.Linear(64, 1)
        
        
        nn.init.kaiming_normal_(self.fc1.weight)
        nn.init.kaiming_normal_(self.fc2.weight)
        nn.init.uniform_(self.fc3.weight, -3e-3, 3e-3)
        
    def forward(self, state, action):
        
        x = F.relu(self.fc1(state))
       
        x = torch.cat([x, action], dim=1)
        x = F.relu(self.fc2(x))
      
        q_value = self.fc3(x)
        return q_value


class ReplayBuffer:
    def __init__(self, buffer_size, batch_size):
        self.memory = deque(maxlen=buffer_size)
        self.batch_size = batch_size
        self.experience = namedtuple("Experience", field_names=["state", "action", "reward", "next_state", "done"])
        
    def add(self, state, action, reward, next_state, done):
        e = self.experience(state, action, reward, next_state, done)
        self.memory.append(e)
        
    def sample(self):
        experiences = random.sample(self.memory, k=self.batch_size)
        
        states = torch.from_numpy(np.vstack([e.state for e in experiences if e is not None])).float()
        actions = torch.from_numpy(np.vstack([e.action for e in experiences if e is not None])).float()
        rewards = torch.from_numpy(np.vstack([e.reward for e in experiences if e is not None])).float()
        next_states = torch.from_numpy(np.vstack([e.next_state for e in experiences if e is not None])).float()
        dones = torch.from_numpy(np.vstack([e.done for e in experiences if e is not None]).astype(np.uint8)).float()
        
        return (states, actions, rewards, next_states, dones)
    
    def __len__(self):
        return len(self.memory)


class DDPGAgent:
    def __init__(self, state_dim, action_dim, action_limit):
        
        self.device = torch.device("cuda:0" if torch.cuda.is_available() else "cpu")
        
       
        self.actor_local = Actor(state_dim, action_dim, action_limit).to(self.device)
        self.actor_target = Actor(state_dim, action_dim, action_limit).to(self.device)
        self.critic_local = Critic(state_dim, action_dim).to(self.device)
        self.critic_target = Critic(state_dim, action_dim).to(self.device)
        
       
        self.actor_optimizer = optim.Adam(self.actor_local.parameters(), lr=1e-4)
        self.critic_optimizer = optim.Adam(self.critic_local.parameters(), lr=1e-3)
        
        
        self.hard_update(self.actor_target, self.actor_local)
        self.hard_update(self.critic_target, self.critic_local)
        
        
        self.buffer_size = 1000000
        self.batch_size = 64
        self.memory = ReplayBuffer(self.buffer_size, self.batch_size)
        
       
        self.noise = AdaptiveNoise(action_dim)
        
        
        self.gamma = 0.99  
        self.tau = 1e-3    
        
    def hard_update(self, target, source):
               for target_param, param in zip(target.parameters(), source.parameters()):
            target_param.data.copy_(param.data)
            
    def soft_update(self, target, source):
                for target_param, param in zip(target.parameters(), source.parameters()):
            target_param.data.copy_(target_param.data * (1.0 - self.tau) + param.data * self.tau)
            
    def act(self, state, add_noise=True):
               state = torch.from_numpy(state).float().unsqueeze(0).to(self.device)
        self.actor_local.eval()
        with torch.no_grad():
            action = self.actor_local(state).cpu().data.numpy()
        self.actor_local.train()
        
       
        if add_noise:
            action += self.noise.sample()
            
        return np.clip(action, -self.actor_local.action_limit, self.actor_local.action_limit)
    
    def step(self, state, action, reward, next_state, done):
                self.memory.add(state, action, reward, next_state, done)
        
        
        if len(self.memory) > self.batch_size:
            experiences = self.memory.sample()
            self.learn(experiences)
            
    def learn(self, experiences):
               states, actions, rewards, next_states, dones = experiences
        states = states.to(self.device)
        actions = actions.to(self.device)
        rewards = rewards.to(self.device)
        next_states = next_states.to(self.device)
        dones = dones.to(self.device)
        
               actions_next = self.actor_target(next_states)
        q_targets_next = self.critic_target(next_states, actions_next)
        q_targets = rewards + (self.gamma * q_targets_next * (1 - dones))
        
       
        q_expected = self.critic_local(states, actions)
        
        
        critic_loss = F.mse_loss(q_expected, q_targets)
        
      
        self.critic_optimizer.zero_grad()
        critic_loss.backward()
       
        torch.nn.utils.clip_grad_norm_(self.critic_local.parameters(), 1)
        self.critic_optimizer.step()
        
               actions_pred = self.actor_local(states)
        actor_loss = -self.critic_local(states, actions_pred).mean()
        
       
        self.actor_optimizer.zero_grad()
        actor_loss.backward()
        self.actor_optimizer.step()
        
               self.soft_update(self.critic_target, self.critic_local)
        self.soft_update(self.actor_target, self.actor_local)

def train_agent(episodes=200):
        env = GraspingEnv()
    state_dim = env.observation_space.shape[0]
    action_dim = env.action_space.shape[0]
    action_limit = env.action_space.high[0]      
    agent = DDPGAgent(state_dim, action_dim, action_limit)
    

    scores_deque = deque(maxlen=100)
    scores = []
    
    for i_episode in range(1, episodes + 1):
        state = env.reset()
        agent.noise.reset()
        score = 0
        
        while True:
                       action = agent.act(state)
            
            next_state, reward, done, _ = env.step(action[0])  
        
            agent.step(state, action, reward, next_state, done)
            
            state = next_state
            score += reward
            
            if done:
                break
                
  
        scores_deque.append(score)
        scores.append(score)
        
    
        print(f"\rEpisode {i_episode}\t average reward: {np.mean(scores_deque):.2f}\t Current Reward: {score:.2f}", end="")
        if i_episode % 10 == 0:
            print(f"\rEpisode {i_episode}\t average reward: {np.mean(scores_deque):.2f}")
            
        
        if np.mean(scores_deque) >= 2.0:
            print(f"\n Resolve after the {i_episode - 100} round  ！")
            torch.save(agent.actor_local.state_dict(), 'grasping_actor.pth')
            torch.save(agent.critic_local.state_dict(), 'grasping_critic.pth')
            break
    
    
    plt.figure(figsize=(10, 5))
    plt.plot(scores)
    plt.title('DDPG')
    plt.xlabel('Number')
    plt.ylabel('reward')
    plt.savefig('training_scores.png')
    plt.show()
    
    return agent


def test_agent(agent, episodes=5):
    env = GraspingEnv()
    for i in range(episodes):
        state = env.reset()
        score = 0
        while True:
            action = agent.act(state, add_noise=False)             next_state, reward, done, _ = env.step(action[0])
            state = next_state
            score += reward
            env.render()
            if done:
                print(f" {i+1} reward: {score:.2f}")
                break
    env.close()

if __name__ == "__main__":

    trained_agent = train_agent(episodes=300)
    

    test_agent(trained_agent)
